# Supplementary material for: Culex Mosquito Piwi4 Is Antiviral against Two Negative-Sense RNA Viruses
Source: Viruses. 2022 Dec 10;14(12):2758. doi: 10.3390/v14122758 (PMC9781653; doi:10.3390/v14122758)
Supplement: Supplementary file 1 [file viruses-14-02758-s001.zip]

Archive with 1 entries (1 files):
- viruses-2010696-supplementary.pdf
